# Supplementary material for: Construction of Personalized Predictive Models for Missed Medication Doses Using Wearable Device Data: Prospective Observational Study
Source: JMIR Form Res. 2025 Jun 24;9:e72113. doi: 10.2196/72113 (PMC12212888; doi:10.2196/72113)
Supplement: Multimedia Appendix 2 [file formative-v9-e72113-s002.txt]

#appendix 2 code for perdiction model
#please convert Change the extension to ".py"

import os
import sys
import pylab as pl
import numpy as np
import pandas as pd
from matplotlib import pyplot as plt
import datetime

import lightgbm as lgb

from sklearn.preprocessing import MinMaxScaler, minimize_scalar
from sklearn.model_selection import GroupKFold, LeaveOneOut
from sklearn.metrics import accuracy_score, fbeta_score, f1_score, precision_score, recall_score, confusion_matrix


# data input function
def readData(path,c=1000):
    df = pd.read_excel(path, index_col='_date').T
    df.index = pd.to_datetime(df.index, format='%Y%m%d')
    df.sort_index(inplace=True)
    df = df / c
    print("path =",path, "max =",df.max().max(), "min =",df.min().min())
    return df


# data transform function 480x30 => 1day
def transform1D(df):
    time_list=[]
    for i in range(480):
        h = i // 20
        m = i%20 *3
        time1 =  datetime.time(h,m)
        time_list.append(time1)

    df.columns=time_list
    df1D = pd.DataFrame(df.T.unstack())
    df1D.index = [datetime.datetime.combine(col[0],col[1]) for col in df1D.index.values]

    #JST transform
    #df1D.index = df1D.index.tz_localize('UTC').tz_convert('Asia/Tokyo')

    df1D.columns = ['data']

    return df1D

#event data input
df_event = pd.read_excel(dir + '...' +"_event.xlsx", index_col='_date')
df_event.index = pd.to_datetime(df_event.index, format='%Y%m%d')
df_event.index.name = None
df_event.drop(['_date_ja','_date_str','_date_transform'],axis=1,inplace=True)
df_event['holiday'].replace({0:False, 1:True}, inplace=True)
df_event['event'].replace({True:False, False:True}, inplace=True) #event occuring =>True

#note
#morning: dosingTime.u671d_u98df_u5f8c_u30fb_u98df_u76f4_u5f8c_
#Afternoon (after launch): dosingTime.u663c_u98df_u5f8c_u30fb_u98df_u76f4_u5f8c_
#Evening (after a meal): dosingTime.u5915_u98df_u5f8c_u30fb_u98df_u76f4_u5f8c_
#before bed: dosingTime.u5c31_u5bdd_u524d_

df_event['dosingTime.u671d_u98df_u5f8c_u30fb_u98df_u76f4_u5f8c_'].replace({0:False, 1:True}, inplace=True) #morning, event occuring =>True
df_event['dosingTime.u663c_u98df_u5f8c_u30fb_u98df_u76f4_u5f8c_'].replace({0:False, 1:True}, inplace=True) #Afternoon, event occuring =>True
df_event['dosingTime.u5915_u98df_u5f8c_u30fb_u98df_u76f4_u5f8c_'].replace({0:False, 1:True}, inplace=True) #Evening, event occuring =>True
df_event['dosingTime.u5c31_u5bdd_u524d_'].replace({0:False, 1:True}, inplace=True) #before bed, event occuring =>True

df_event['date'] = df_event.index.date
df_event["date"] = pd.to_datetime(df_event["date"], format="%Y-%m-%d")
df_event

##Event time at night: 1800-2300, night=True
starttime = datetime.time(18, 0, 0)
endtime   = datetime.time(23, 59, 0)

## Event time at morning: 0600-1000 morning=True
starttime_m = datetime.time(6, 0, 0)
endtime_m   = datetime.time(10, 59, 0)

## Event time at afternoon 1100-1400 noon=True
starttime_l = datetime.time(11, 0, 0)
endtime_l   = datetime.time(14, 59, 0)

## Event time before bed 2100-0100 sleep=true
starttime_s = datetime.time(21, 0, 0)
endtime_s   = datetime.time(1, 59, 0)


## transform to hour unit
## note: input correct date
tmp_time = pd.date_range(start='mm/dd/yyyy 0:00:00', end='mm/dd/yyyy 23:00:00', freq='H')
df_time = tmp_time.to_frame(name='X')

df_time['night']=(starttime <= tmp_time.time) & (tmp_time.time < endtime)
df_time['morning']=(starttime_m <= tmp_time.time) & (tmp_time.time < endtime_m)
df_time['lunch']=(starttime_l <= tmp_time.time) & (tmp_time.time < endtime_l)
df_time['sleep']=(starttime_s <= tmp_time.time) & (tmp_time.time < endtime_s)

df_time['date']= pd.to_datetime(tmp_time.date, format="%Y-%m-%d")
df_time


# Event data binding
df_event_new = pd.merge(df_time, df_event[['date','event','holiday',
                                           'dosingTime.u671d_u98df_u5f8c_u30fb_u98df_u76f4_u5f8c_',
                                           'dosingTime.u5915_u98df_u5f8c_u30fb_u98df_u76f4_u5f8c_',
                                           'dosingTime.u663c_u98df_u5f8c_u30fb_u98df_u76f4_u5f8c_', # Add this column to the merge
                                           'dosingTime.u5c31_u5bdd_u524d_']],
                        on='date', how = "left")

# Set to TRUE only when an event occurs.
#night_event
df_event_new['night_event'] = df_event_new['night'] & (df_event_new['dosingTime.u5915_u98df_u5f8c_u30fb_u98df_u76f4_u5f8c_'] | df_event_new['dosingTime.u5c31_u5bdd_u524d_'])

#morning_event
df_event_new['morning_event'] = df_event_new['morning'] & df_event_new['dosingTime.u671d_u98df_u5f8c_u30fb_u98df_u76f4_u5f8c_']

#lunch_event
df_event_new['lunch_event'] = df_event_new['lunch'] & df_event_new['dosingTime.u663c_u98df_u5f8c_u30fb_u98df_u76f4_u5f8c_']

#binding(event occurs IN A DAY)
df_event_new['event'] = df_event_new['night_event'] | df_event_new['morning_event'] | df_event_new['lunch_event']

df_event_new = df_event_new.set_index(df_event_new['X'])
df_event_new.head()

# Replace bool with 01 for prediction model
df_event_new['event'].replace({False:0, True:1}, inplace=True)
df_event_new['holiday'].replace({False:0, True:1}, inplace=True)
df_event_new['night_event'].replace({False:0, True:1}, inplace=True)
df_event_new['morning_event'].replace({False:0, True:1}, inplace=True)
df_event_new['lunch_event'].replace({False:0, True:1}, inplace=True)
df_event_new["datetime"] = df_event_new.index;
df_event_new.head(20)


####
# input TimeSeries Data
####

timeseries_dir = '...'

# conform all file
datalist = os.listdir(timeseries_dir)
datalist.sort()
datalist


# input each data
# note: Excluding data with extremely few records

df_ExerciseTime = readData(timeseries_dir + 'ExerciseTime.xlsx', 1000)
#df_StandHour = readData(timeseries_dir + 'StandHour.xlsx', 1)
#df_restingHeartRate = readData(timeseries_dir + 'restingHeartRate.xlsx', 1000000)
df_activeEnergyBurned = readData(timeseries_dir + 'activeEnergyBurned.xlsx', 1000)
df_stepCount = readData(timeseries_dir + 'stepCount.xlsx', 1000000)
df_oxygenSaturation = readData(timeseries_dir + 'oxygenSaturation.xlsx', 10000)
#df_walkingHeartRateAverage = readData(timeseries_dir + 'walkingHeartRateAverage.xlsx', 1000000)
#df_walkingDoubleSupportPercentage = readData(timeseries_dir + 'walkingDoubleSupportPercentage.xlsx', 1000)
df_stairDescentSpeed = readData(timeseries_dir + 'stairDescentSpeed.xlsx', 1000)
df_stairAscentSpeed = readData(timeseries_dir + 'stairAscentSpeed.xlsx', 1000)
#df_vo2Max = readData(timeseries_dir + 'vo2Max.xlsx', 1000000)
df_basalEnergyBurned = readData(timeseries_dir + 'basalEnergyBurned.xlsx', 1000)
#df_sixMinuteWalkTestDistance = readData(timeseries_dir + 'sixMinuteWalkTestDistance.xlsx', 1000000)
df_walkingSpeed = readData(timeseries_dir + 'walkingSpeed.xlsx', 1000)
df_ExerciseTime = readData(timeseries_dir + 'ExerciseTime.xlsx', 1000)
df_distanceWalkingRunning = readData(timeseries_dir + 'distanceWalkingRunning.xlsx', 1000)
df_flightsClimbed = readData(timeseries_dir + 'flightsClimbed.xlsx', 1000)
#df_walkingStepLength = readData(timeseries_dir + 'walkingStepLength.xlsx', 1000000)
df_StandTime = readData(timeseries_dir + 'StandTime.xlsx', 1000)
df_environmentalAudioExposure = readData(timeseries_dir + 'environmentalAudioExposure.xlsx', 1000000)
df_walkingAsymmetryPercentage = readData(timeseries_dir + 'walkingAsymmetryPercentage.xlsx', 1000)
df_heartRateVariabilitySDNN = readData(timeseries_dir + 'heartRateVariabilitySDNN.xlsx', 1000000)
df_heartRate = readData(timeseries_dir + 'heartRate.xlsx', 1000000)

datanamelist=[
 'ExerciseTime',
 #'StandHour',
 'StandTime',
 'activeEnergyBurned',
 'basalEnergyBurned',
 'distanceWalkingRunning',
 'environmentalAudioExposure',
 'flightsClimbed',
 'heartRate',
 'heartRateVariabilitySDNN',
 'oxygenSaturation',
 #'restingHeartRate',
 #'sixMinuteWalkTestDistance',
 'stairAscentSpeed',
 'stairDescentSpeed',
 'stepCount',
 #'vo2Max',
 'walkingAsymmetryPercentagex',
 #'walkingDoubleSupportPercentage',
 #'walkingHeartRateAverage',
 'walkingSpeed',
 #'walkingStepLength',
]

df_list = [
    df_ExerciseTime,
    #df_StandHour,
    df_StandTime,
    df_activeEnergyBurned,
    df_basalEnergyBurned,
    df_distanceWalkingRunning,
    df_environmentalAudioExposure,
    df_flightsClimbed,
    df_heartRate,
    df_heartRateVariabilitySDNN,
    df_oxygenSaturation,
    #df_restingHeartRate,
    #df_sixMinuteWalkTestDistance,
    df_stairDescentSpeed,
    df_stairAscentSpeed,
    df_stepCount,
    #df_vo2Max,
    df_walkingAsymmetryPercentage,
    #df_walkingDoubleSupportPercentage,
    #df_walkingHeartRateAverage,
    df_walkingSpeed,
    #df_walkingStepLength,
]

####
# Generating prediction data 
####

# concat all data
df_all = pd.DataFrame()
for tmp_df1 in df_list:
    tmp_df = transform1D(tmp_df1)
    tmp_df = tmp_df.replace([0,], np.nan) # Missing Values => 0
    df_all =  pd.concat([df_all, tmp_df], axis=1)
df_all.columns=datanamelist

# Add a date column for joining
df_all['date'] = df_all.index.date
df_all["date"] = pd.to_datetime(df_all["date"], format="%Y-%m-%d")
tmp_index = df_all["date"]
df_all


##############################
# Data collected every hour
##############################
daily_agg_data = []
daily_agg_df = pd.DataFrame()
for col in  datanamelist:
    daily_data = df_all.resample('H').agg({col: ['min', 'mean', 'median', 'max', 'std','sum']})
    daily_data.columns = ["_".join(col) if col[1] != "" else col[0] for col in daily_data.columns]
    daily_agg_data.append(daily_data)
daily_agg_df = pd.concat(daily_agg_data, axis=1)
#daily_agg_df


####
# Time series feature creation
####


# def function
# lag features
def agg_lag(df, column = '', shift=1):
    series = df[column]
    tmp = []
    for d in shift:
        tmp.append(series.shift(d))
    ret = pd.concat(tmp, axis=1)
    ret.columns=[ column + '_lag' + str(a) for a in shift]
    return ret
#agg_lag(df_all, column='activeEnergyBurned', shift=[1,2,3])

# rolling features
def agg_rolling(df, column = '', window=7):
    series = df[column]
    ret = pd.DataFrame(series.rolling(window).mean())
    ret.columns=[column+'_roll_mean']
    return ret
#agg_rolling(df_all, column='activeEnergyBurned', window=7)


'''
# Expanding Window Features [Not used in this study]
def agg_expanding(df, column = ''):
    series = df[column]
    shifted = series.shift(1)
    window = shifted.expanding()

    ret = pd.DataFrame(window.var())

    ret.columns=[ column+'_exp_var']
    return ret
#agg_expanding(df_all, column='activeEnergyBurned')
'''


agg_columns = daily_agg_df.columns
len(agg_columns)

# add lag features (6,12h)
daily_agg_df_lag= pd.DataFrame()
for column in agg_columns:
    tmp_df =  agg_lag(daily_agg_df, column=column, shift=[6,12]) # , shift=[1,2,3]) shift=[1,2,3,4,5,6]
    daily_agg_df_lag = pd.concat([daily_agg_df_lag, tmp_df], axis=1)

daily_agg_df_lag

#add rolling features (24h)
daily_agg_df_roll = pd.DataFrame()
for column in agg_columns:
    tmp_df =  agg_rolling(daily_agg_df, column=column, window=24)
    daily_agg_df_roll = pd.concat([daily_agg_df_roll, tmp_df], axis=1)

daily_agg_df_roll.head(30)

'''
# add expanding [Not used in this study]
daily_agg_df_exp = pd.DataFrame()
for column in agg_columns:
    tmp_df =  agg_expanding(daily_agg_df, column=column)
    daily_agg_df_exp = pd.concat([daily_agg_df_exp, tmp_df], axis=1)

daily_agg_df_exp.head(30)
'''

# join timeseries data [lag and rolling]
daily_agg_df_new = pd.concat([daily_agg_df, daily_agg_df_lag, daily_agg_df_roll], axis=1)
# add datetime columns
daily_agg_df_new["datetime"] = daily_agg_df.index
daily_agg_df_new

# join timeseries data [only lag features]
daily_agg_df_new_lag = pd.concat([daily_agg_df, daily_agg_df_lag], axis=1)
# add datetime columns
daily_agg_df_new_lag["datetime"] = daily_agg_df.index
daily_agg_df_new_lag

# join with event data[Response variable]
df_event_new


###### Creating a Dataset for GroupCV model
# dataframe for each administration
df_all_new = pd.DataFrame()
df_all_new_n = pd.DataFrame()
df_all_new_m = pd.DataFrame()
df_all_new_l = pd.DataFrame()

# join event date datetime
df_all_new = pd.merge(daily_agg_df_new, df_event_new[['event', 'datetime', 'date']], on='datetime', how = "left")

# extract night time
df_all_new_n = pd.merge(daily_agg_df_new, df_event_new[['night_event', 'datetime', 'date']], on='datetime', how = "left")
df_all_new_n['datetime'] = pd.to_datetime(df_all_new_n['datetime'])
df_all_new_n = df_all_new_n[(df_all_new_n['datetime'].dt.hour >= 18) & (df_all_new_n['datetime'].dt.hour < 24)]

# extract morning time
df_all_new_m = pd.merge(daily_agg_df_new, df_event_new[['morning_event', 'datetime', 'date']], on='datetime', how = "left")
df_all_new_m['datetime'] = pd.to_datetime(df_all_new_m['datetime'])
df_all_new_m = df_all_new_m[(df_all_new_m['datetime'].dt.hour >= 6) & (df_all_new_m['datetime'].dt.hour < 11)]

# extract lunch time
df_all_new_l = pd.merge(daily_agg_df_new, df_event_new[['lunch_event', 'datetime', 'date']], on='datetime', how = "left")
df_all_new_l['datetime'] = pd.to_datetime(df_all_new_l['datetime'])
df_all_new_l = df_all_new_l[(df_all_new_l['datetime'].dt.hour >= 11) & (df_all_new_l['datetime'].dt.hour < 14)]

# drop datetime and copy for analyse
df_all_new_withDate = df_all_new.drop('datetime',axis=1, inplace=True)
df_all_new_withDate_n = df_all_new_n.drop('datetime',axis=1, inplace=True)
df_all_new_withDate_m = df_all_new_m.drop('datetime',axis=1, inplace=True)
df_all_new_withDate_l = df_all_new_l.drop('datetime',axis=1, inplace=True)
######


###### Creating a Dataset for Non-Rolling model
# join only lag features
#dataframe for each administration
df_all_new_lag = pd.DataFrame()
df_all_new_lag_n = pd.DataFrame()
df_all_new_lag_m = pd.DataFrame()
df_all_new_lag_l = pd.DataFrame()

# join event date datetime
df_all_new_lag = pd.merge(daily_agg_df_new_lag, df_event_new[['event', 'datetime', 'date']], on='datetime', how = "left")

# extract night time
df_all_new_lag_n = pd.merge(daily_agg_df_new_lag, df_event_new[['night_event', 'datetime', 'date']], on='datetime', how = "left")
df_all_new_lag_n['datetime'] = pd.to_datetime(df_all_new_lag_n['datetime'])
df_all_new_lag_n = df_all_new_lag_n[(df_all_new_lag_n['datetime'].dt.hour >= 18) & (df_all_new_lag_n['datetime'].dt.hour < 24)]

# extract morning time
df_all_new_lag_m = pd.merge(daily_agg_df_new_lag, df_event_new[['morning_event', 'datetime', 'date']], on='datetime', how = "left")
df_all_new_lag_m['datetime'] = pd.to_datetime(df_all_new_lag_m['datetime'])
df_all_new_lag_m = df_all_new_lag_m[(df_all_new_lag_m['datetime'].dt.hour >= 6) & (df_all_new_lag_m['datetime'].dt.hour < 11)]

# extract lunch time
df_all_new_lag_l = pd.merge(daily_agg_df_new_lag, df_event_new[['lunch_event', 'datetime', 'date']], on='datetime', how = "left")
df_all_new_lag_l['datetime'] = pd.to_datetime(df_all_new_lag_l['datetime'])
df_all_new_lag_l = df_all_new_lag_l[(df_all_new_lag_l['datetime'].dt.hour >= 11) & (df_all_new_lag_l['datetime'].dt.hour < 14)]

# drop datetime and copy for analyse
df_all_new_withDate_lag = df_all_new_lag.drop('datetime',axis=1, inplace=True)
df_all_new_withDate_lag_n = df_all_new_lag_n.drop('datetime',axis=1, inplace=True)
df_all_new_withDate_lag_m = df_all_new_lag_m.drop('datetime',axis=1, inplace=True)
df_all_new_withDate_lag_l = df_all_new_lag_l.drop('datetime',axis=1, inplace=True)
######

######
# LightGBM construction
# As an example, show how to build a Afternoon(lunch time) model
######

# drop date
df_all_new_l = df_all_new_l.drop(columns=['date'])

# conform data
df_all_new_l['lunch_event'].value_counts()


#####
### GroupCV model
#####

# remane event colamn
df_all_new_withDate_l.rename(columns={'lunch_event':'event'}, inplace=True)

# def function for Optimized the threshold (base on F1 score)
def opt_fbeta_threshold(y_true, y_pred, beta=1):
    def opt_(x):
        return -fbeta_score(y_true, y_pred >= x, beta=beta)
    result = minimize_scalar(opt_, bounds=(0, 1), method='bounded')
    best_threshold = result.x
    return best_threshold

# params
params = {
    'objective': 'binary',
    'metric': 'binary_logloss',
    'verbosity': -1
}

# Get subgroups for CV
groups = df_all_new_withDate_l['date']

# dataset
X = df_all_new_withDate_l.drop(['event', 'date'], axis=1)
y = df_all_new_withDate_l['event']

# GroupKFold fold=30
gkf = GroupKFold(n_splits=30)

# list for result
best_thresholds = []
accuracy_scores = []
all_y_true = []
all_y_pred = []
models = []

# model construction in each fold
for train_index, test_index in gkf.split(X, y, groups):
    X_train, X_test = X.iloc[train_index], X.iloc[test_index]
    y_train, y_test = y.iloc[train_index], y.iloc[test_index]

    lgb_train = lgb.Dataset(X_train, y_train)
    lgb_eval = lgb.Dataset(X_test, y_test, reference=lgb_train)

    model = lgb.train(params, lgb_train, valid_sets=[lgb_train, lgb_eval])

    y_pred_prob = model.predict(X_test, num_iteration=model.best_iteration)

    best_threshold = opt_fbeta_threshold(y_test, y_pred_prob)

    y_pred = np.where(y_pred_prob > best_threshold, 1, 0)

    # record result for each fold
    models.append(model)
    best_thresholds.append(best_threshold)
    all_y_true.extend(y_test)
    all_y_pred.extend(y_pred)
    accuracy = accuracy_score(y_test, y_pred)
    accuracy_scores.append(accuracy)


# get final_confusion_matrix
final_confusion_matrix = confusion_matrix(all_y_true, all_y_pred)
#print('Final Confusion Matrix:\n', final_confusion_matrix)

# print result
accuracy = accuracy_score(all_y_true, all_y_pred)
print("Accuracy:", accuracy)

recall = recall_score(all_y_true, all_y_pred)
print("Recall:", recall)

precision = precision_score(all_y_true, all_y_pred)
print("Precision:", precision)

f1 = f1_score(all_y_true, all_y_pred)
print("F1 Score:", f1)


'''
# Feature importance in each fold[if need conform]
for each_model in models:
    lgb.plot_importance(each_model, importance_type="gain", max_num_features=50,figsize=(12,20));
'''

####
# Integrating feature importance of all folds [GroupCV]
####

feature_names = X.columns
feature_importances = {name: [] for name in feature_names}

# get feature importance from each fold
for model in models:
    for name, importance in zip(feature_names, model.feature_importance()):
        feature_importances[name].append(importance)

# culc total & average
total_importances = {name: sum(importances) for name, importances in feature_importances.items()}
average_importances = {name: sum(importances) / len(importances) for name, importances in feature_importances.items()}

# sort & select top50
sorted_features = sorted(average_importances.items(), key=lambda x: x[1], reverse=True)
top_features = sorted_features[:50]

# plot
feature_names = [name for name, _ in top_features]
feature_values = [value for _, value in top_features]

plt.figure(figsize=(20, 6))
plt.bar(feature_names, feature_values)
plt.xticks(rotation=45, ha='right')
plt.xlabel('Features')
plt.ylabel('Average Importance')
plt.title('Average Feature Importance (Top 20)')
plt.tight_layout()
plt.show()

'''
# export
def export_sorted_feature_importance(sorted_features, res_file_name):
    importance_df = pd.DataFrame(sorted_features, columns=['Feature', 'Average Importance'])

    file_path = '...' + res_file_name + '.xlsx'
    importance_df.to_excel(file_path, index=False)

    display(importance_df)

res_file_name = '...'
export_sorted_feature_importance(sorted_features, res_file_name)
'''


#####
### GroupCV model (Verifying the results)
### kFCV module
#####

from sklearn.model_selection import KFold

# params
params = {
    'objective': 'binary',
    'metric': 'binary_logloss',
    'verbosity': -1
}

# set KFold
kf = KFold(n_splits=30, shuffle=False)

best_thresholds = []
accuracy_scores = []
all_y_true = []
all_y_pred = []
models = []

X = df_all_new_withDate_l.drop(['event', 'date'], axis=1)
y = df_all_new_withDate_l['event']

# model construction in each fold
for train_index, test_index in kf.split(X):
    X_train, X_test = X.iloc[train_index], X.iloc[test_index]
    y_train, y_test = y.iloc[train_index], y.iloc[test_index]

    lgb_train = lgb.Dataset(X_train, y_train)
    lgb_eval = lgb.Dataset(X_test, y_test, reference=lgb_train)

    model = lgb.train(params, lgb_train, valid_sets=[lgb_train, lgb_eval])

    y_pred_prob = model.predict(X_test, num_iteration=model.best_iteration)

    best_threshold = opt_fbeta_threshold(y_test, y_pred_prob)

    y_pred = np.where(y_pred_prob > best_threshold, 1, 0)


    models.append(model)
    best_thresholds.append(best_threshold)
    all_y_true.extend(y_test)
    all_y_pred.extend(y_pred)
    accuracy = accuracy_score(y_test, y_pred)
    accuracy_scores.append(accuracy)


# final_confusion_matrix
final_confusion_matrix = confusion_matrix(all_y_true, all_y_pred)
#print('Final Confusion Matrix:\n', final_confusion_matrix)

#print result
accuracy = accuracy_score(all_y_true, all_y_pred)
print("Accuracy:", accuracy)

recall = recall_score(all_y_true, all_y_pred)
print("Recall:", recall)

precision = precision_score(all_y_true, all_y_pred)
print("Precision:", precision)

f1 = f1_score(all_y_true, all_y_pred)
print("F1 Score:", f1)


'''
# Feature importance in each fold[if need conform]
for each_model in models:
    lgb.plot_importance(each_model, importance_type="gain", max_num_features=50,figsize=(12,20));
'''


# Integrating feature importance of all folds
feature_names = X.columns
feature_importances = {name: [] for name in feature_names}

for model in models:
    for name, importance in zip(feature_names, model.feature_importance()):
        feature_importances[name].append(importance)

total_importances = {name: sum(importances) for name, importances in feature_importances.items()}
average_importances = {name: sum(importances) / len(importances) for name, importances in feature_importances.items()}

sorted_features = sorted(average_importances.items(), key=lambda x: x[1], reverse=True)
top_features = sorted_features[:50]

feature_names = [name for name, _ in top_features]
feature_values = [value for _, value in top_features]

plt.figure(figsize=(20, 6))
plt.bar(feature_names, feature_values)
plt.xticks(rotation=45, ha='right')
plt.xlabel('Features')
plt.ylabel('Average Importance')
plt.title('Average Feature Importance (Top 20)')
plt.tight_layout()
plt.show()


#####
### non-rolling feature model
#####

# drop date
df_all_new_lag_l = df_all_new_lag_l.drop(columns=['date'])

df_all_new_lag_l['lunch_event'].value_counts()

# rename event
df_all_new_lag_l.rename(columns={'lunch_event':'event'}, inplace=True)

# def function for Optimized the threshold (base on F1 score)
def opt_fbeta_threshold(y_true, y_pred, beta=1):
    def opt_(x):
        return -fbeta_score(y_true, y_pred >= x, beta=beta)
    result = minimize_scalar(opt_, bounds=(0, 1), method='bounded')
    best_threshold = result.x
    return best_threshold

# dataset
X = df_all_new_lag_l.drop('event', axis=1)
y = df_all_new_lag_l['event']

# params
params = {
    'objective': 'binary',
    'metric': 'binary_logloss',
    'verbosity': -1
}

# LeaveOneOutCV
loo = LeaveOneOut()

# list for result
f1_scores = []
accuracy_scores = []
all_y_true = []
all_y_pred = []
models_m_l = []

# model construction
for train_index, test_index in loo.split(X):
    X_train, X_test = X.iloc[train_index], X.iloc[test_index]
    y_train, y_test = y.iloc[train_index], y.iloc[test_index]

    lgb_train = lgb.Dataset(X_train, y_train)
    lgb_eval = lgb.Dataset(X_test, y_test, reference=lgb_train)

    model = lgb.train(params, lgb_train, valid_sets=[lgb_train, lgb_eval])

    y_pred_prob = model.predict(X_test, num_iteration=model.best_iteration)

    best_thresh = opt_fbeta_threshold(y_test, y_pred_prob)

    y_pred_binary_optimal = np.where(y_pred_prob > best_thresh, 1, 0)

    # record result
    all_y_true.extend(y_test)
    all_y_pred.extend(y_pred_binary_optimal)
    models_m_l.append(model)
    accuracy = accuracy_score(y_test, y_pred_binary_optimal)
    accuracy_scores.append(accuracy)


# final_confusion_matrix
final_confusion_matrix = confusion_matrix(all_y_true, all_y_pred)
#print('Final Confusion Matrix:\n', final_confusion_matrix)

#print result
accuracy = accuracy_score(all_y_true, all_y_pred)
print("Accuracy:", accuracy)

recall = recall_score(all_y_true, all_y_pred)
print("Recall:", recall)

precision = precision_score(all_y_true, all_y_pred)
print("Precision:", precision)

f1 = f1_score(all_y_true, all_y_pred)
print("F1 Score:", f1)

####
# Integrating feature importance of all folds [non-Rollig]
####

feature_names = X.columns
feature_importances = {name: [] for name in feature_names}

# get feature importance from each fold
for model in models_m_l:
    for name, importance in zip(feature_names, model.feature_importance()):
        feature_importances[name].append(importance)

# culc total & average
total_importances = {name: sum(importances) for name, importances in feature_importances.items()}
average_importances = {name: sum(importances) / len(importances) for name, importances in feature_importances.items()}

# sort & select top50
sorted_features = sorted(average_importances.items(), key=lambda x: x[1], reverse=True)
top_features = sorted_features[:50]

# plot
feature_names = [name for name, _ in top_features]
feature_values = [value for _, value in top_features]
plt.figure(figsize=(20, 6))
plt.bar(feature_names, feature_values)
plt.xticks(rotation=45, ha='right')
plt.xlabel('Features')
plt.ylabel('Average Importance')
plt.title('Average Feature Importance (Top 20)')
plt.tight_layout()
plt.show()

'''
# export
res_file_name = '...'  # 
export_sorted_feature_importance(sorted_features, res_file_name)
'''
